# Supplementary material for: Identification and Characterization of the Lactating Mouse Mammary Gland Citrullinome
Source: Int J Mol Sci. 2020 Apr 10;21(7):2634. doi: 10.3390/ijms21072634 (PMC7177251; doi:10.3390/ijms21072634)
Supplement: Supplementary file 1 [file ijms-21-02634-s001.zip]

Archive with 1 entries (1 files):
- ijms-758041 Supplementary Table S1.xlsx
