# Supplementary material for: Identification and Characterization of the Lactating Mouse Mammary Gland Citrullinome
Source: Int J Mol Sci. 2020 Apr 10;21(7):2634. doi: 10.3390/ijms21072634 (PMC7177251; doi:10.3390/ijms21072634)
Supplement: Supplementary file 1 [file ijms-21-02634-s001.zip › ijms-758041 Supplementary Table S1.xlsx]

## Sheet: Found in Both Samples
Proteins found in BOTH Cit and Control samples.
Notes: All proteins (regardless of number of total spectra) found in both samples have been included in this list. Thresholds at 1% Protein FDR, 2 minimum peptides for protein IDs, 0.1% Peptide FDR
						Accession Number	Protein Description
						GRP78_MOUSE	78 kDa glucose-regulated protein OS=Mus musculus GN=Hspa5 PE=1 SV=3
						ATPB_MOUSE	ATP synthase subunit beta, mitochondrial OS=Mus musculus GN=Atp5b PE=1 SV=2
						ACLY_MOUSE	ATP-citrate synthase OS=Mus musculus GN=Acly PE=1 SV=1
						ACTB_MOUSE	Actin, cytoplasmic 1 OS=Mus musculus GN=Actb PE=1 SV=1
						DSG1A_MOUSE	Desmoglein-1-alpha OS=Mus musculus GN=Dsg1a PE=2 SV=2
						DESP_MOUSE	Desmoplakin OS=Mus musculus GN=Dsp PE=1 SV=1
						EF1A1_MOUSE	Elongation factor 1-alpha 1 OS=Mus musculus GN=Eef1a1 PE=1 SV=3
						FAS_MOUSE	Fatty acid synthase OS=Mus musculus GN=Fasn PE=1 SV=2
						FABPH_MOUSE	Fatty acid-binding protein, heart OS=Mus musculus GN=Fabp3 PE=1 SV=5
						HSP7C_MOUSE	Heat shock cognate 71 kDa protein OS=Mus musculus GN=Hspa8 PE=1 SV=1
						ACACA_MOUSE	Isoform 2 of Acetyl-CoA carboxylase 1 OS=Mus musculus GN=Acaca
						PLAK_MOUSE	Junction plakoglobin OS=Mus musculus GN=Jup PE=1 SV=3
						B1AQ77_MOUSE	Keratin 15, isoform CRA_a OS=Mus musculus GN=Krt15 PE=1 SV=1
						E9Q0F0_MOUSE	Keratin 78 OS=Mus musculus GN=Krt78 PE=1 SV=1
						A2A513_MOUSE	Keratin, type I cytoskeletal 10 OS=Mus musculus GN=Krt10 PE=1 SV=1
						K1C14_MOUSE	Keratin, type I cytoskeletal 14 OS=Mus musculus GN=Krt14 PE=1 SV=2
						K1C16_MOUSE	Keratin, type I cytoskeletal 16 OS=Mus musculus GN=Krt16 PE=1 SV=3
						K1C17_MOUSE	Keratin, type I cytoskeletal 17 OS=Mus musculus GN=Krt17 PE=1 SV=3
						K1C42_MOUSE	Keratin, type I cytoskeletal 42 OS=Mus musculus GN=Krt42 PE=1 SV=1
						K2C1_MOUSE	Keratin, type II cytoskeletal 1 OS=Mus musculus GN=Krt1 PE=1 SV=4
						K2C1B_MOUSE	Keratin, type II cytoskeletal 1b OS=Mus musculus GN=Krt77 PE=1 SV=1
						K22E_MOUSE	Keratin, type II cytoskeletal 2 epidermal OS=Mus musculus GN=Krt2 PE=1 SV=1
						K22O_MOUSE	Keratin, type II cytoskeletal 2 oral OS=Mus musculus GN=Krt76 PE=1 SV=1
						K2C5_MOUSE	Keratin, type II cytoskeletal 5 OS=Mus musculus GN=Krt5 PE=1 SV=1
						K2C6A_MOUSE	Keratin, type II cytoskeletal 6A OS=Mus musculus GN=Krt6a PE=1 SV=3
						MCCA_MOUSE	Methylcrotonoyl-CoA carboxylase subunit alpha, mitochondrial OS=Mus musculus GN=Mccc1 PE=1 SV=2
						PKP1_MOUSE	Plakophilin-1 OS=Mus musculus GN=Pkp1 PE=1 SV=1
						PCCA_MOUSE	Propionyl-CoA carboxylase alpha chain, mitochondrial OS=Mus musculus GN=Pcca PE=1 SV=2
						E9QPD7_MOUSE	Pyruvate carboxylase OS=Mus musculus GN=Pcx PE=1 SV=1
						A2AVJ7_MOUSE	Ribosome-binding protein 1 OS=Mus musculus GN=Rrbp1 PE=1 SV=1
						SRSF6_MOUSE	Serine/arginine-rich splicing factor 6 OS=Mus musculus GN=Srsf6 PE=1 SV=1
						TRFE_MOUSE	Serotransferrin OS=Mus musculus GN=Tf PE=1 SV=1
						ALBU_MOUSE	Serum albumin OS=Mus musculus GN=Alb PE=1 SV=3
						SFPQ_MOUSE	Splicing factor, proline- and glutamine-rich OS=Mus musculus GN=Sfpq PE=1 SV=1
						TKT_MOUSE	Transketolase OS=Mus musculus GN=Tkt PE=1 SV=1

## Sheet: Found in Control ONLY
Proteins found in ONLY the Control sample.
Notes: All proteins (regardless of number of total spectra) found in the control sample have been included in this list. Thresholds at 1% Protein FDR, 2 minimum peptides for protein IDs, 0.1% Peptide FDR
						Accession Number	Protein Description
						ANXA2_MOUSE	Annexin A2 OS=Mus musculus GN=Anxa2 PE=1 SV=2
						H12_MOUSE	Histone H1.2 OS=Mus musculus GN=Hist1h1c PE=1 SV=2
						E9Q1Z0_MOUSE	Keratin 90 OS=Mus musculus GN=Krt90 PE=1 SV=1
						A0A0R4J039_MOUSE	Histidine-rich glycoprotein OS=Mus musculus GN=Hrg PE=1 SV=1
						FUBP2_MOUSE	Far upstream element-binding protein 2 OS=Mus musculus GN=Khsrp PE=1 SV=2
						REVERSE_A0A140LIG8-DECOY_MOUSE	Decoy Sequence: X-ray radiation resistance-associated protein 1 OS=Mus musculus GN=Xrra1 PE=4 SV=1
						WASF2_MOUSE	Wiskott-Aldrich syndrome protein family member 2 OS=Mus musculus GN=Wasf2 PE=1 SV=1

## Sheet: Found in Cit ONLY
Proteins found in ONLY the Cit sample.
Notes: All proteins (regardless of number of total spectra) found in the Cit sample have been included in this list. Thresholds at 1% Protein FDR, 2 minimum peptides for protein IDs, 0.1% Peptide FDR
							Accession Number	Protein Description
							1433G_MOUSE	14-3-3 protein gamma OS=Mus musculus GN=Ywhag PE=1 SV=2
							Z4YJV4_MOUSE	2-oxoglutarate dehydrogenase, mitochondrial OS=Mus musculus GN=Ogdh PE=1 SV=1
							THIM_MOUSE	3-ketoacyl-CoA thiolase, mitochondrial OS=Mus musculus GN=Acaa2 PE=1 SV=3
							AL9A1_MOUSE	4-trimethylaminobutyraldehyde dehydrogenase OS=Mus musculus GN=Aldh9a1 PE=1 SV=1
							RS8_MOUSE	40S ribosomal protein S8 OS=Mus musculus GN=Rps8 PE=1 SV=2
							RSSA_MOUSE	40S ribosomal protein SA OS=Mus musculus GN=Rpsa PE=1 SV=4
							E9Q484_MOUSE	5-oxoprolinase (Fragment) OS=Mus musculus GN=Oplah PE=1 SV=8
							6PGD_MOUSE	6-phosphogluconate dehydrogenase, decarboxylating OS=Mus musculus GN=Pgd PE=1 SV=3
							CH60_MOUSE	60 kDa heat shock protein, mitochondrial OS=Mus musculus GN=Hspd1 PE=1 SV=1
							RL12_MOUSE	60S ribosomal protein L12 OS=Mus musculus GN=Rpl12 PE=1 SV=2
							ATPA_MOUSE	ATP synthase subunit alpha, mitochondrial OS=Mus musculus GN=Atp5a1 PE=1 SV=1
							DDX1_MOUSE	ATP-dependent RNA helicase DDX1 OS=Mus musculus GN=Ddx1 PE=1 SV=1
							G3XA25_MOUSE	Acetyl-CoA acetyltransferase, cytosolic OS=Mus musculus GN=Acat2 PE=1 SV=1
							THIL_MOUSE	Acetyl-CoA acetyltransferase, mitochondrial OS=Mus musculus GN=Acat1 PE=1 SV=1
							ACACB_MOUSE	Acetyl-CoA carboxylase 2 OS=Mus musculus GN=Acacb PE=1 SV=1
							ACON_MOUSE	Aconitate hydratase, mitochondrial OS=Mus musculus GN=Aco2 PE=1 SV=1
							ACTC_MOUSE	Actin, alpha cardiac muscle 1 OS=Mus musculus GN=Actc1 PE=1 SV=1
							ALDH2_MOUSE	Aldehyde dehydrogenase, mitochondrial OS=Mus musculus GN=Aldh2 PE=1 SV=1
							A0A0A0MQA3_MOUSE	Alpha-1-antitrypsin 1-1 OS=Mus musculus GN=Serpina1a PE=1 SV=1
							A1AT2_MOUSE	Alpha-1-antitrypsin 1-2 OS=Mus musculus GN=Serpina1b PE=1 SV=2
							A1BG_MOUSE	Alpha-1B-glycoprotein OS=Mus musculus GN=A1bg PE=1 SV=1
							CASA1_MOUSE	Alpha-S1-casein OS=Mus musculus GN=Csn1s1 PE=2 SV=1
							A0A1L1SV25_MOUSE	Alpha-actinin-4 OS=Mus musculus GN=Actn4 PE=1 SV=1
							ENOA_MOUSE	Alpha-enolase OS=Mus musculus GN=Eno1 PE=1 SV=3
							B1ARV3_MOUSE	Amine oxidase OS=Mus musculus GN=Lao1 PE=3 SV=1
							SYRC_MOUSE	Arginine--tRNA ligase, cytoplasmic OS=Mus musculus GN=Rars PE=1 SV=2
							ASNS_MOUSE	Asparagine synthetase [glutamine-hydrolyzing] OS=Mus musculus GN=Asns PE=1 SV=3
							AATC_MOUSE	Aspartate aminotransferase, cytoplasmic OS=Mus musculus GN=Got1 PE=1 SV=3
							AATM_MOUSE	Aspartate aminotransferase, mitochondrial OS=Mus musculus GN=Got2 PE=1 SV=1
							A0A0G2JE86_MOUSE	Beta-casein OS=Mus musculus GN=Csn2 PE=1 SV=1
							SYEP_MOUSE	Bifunctional glutamate/proline--tRNA ligase OS=Mus musculus GN=Eprs PE=1 SV=4
							CALR_MOUSE	Calreticulin OS=Mus musculus GN=Calr PE=1 SV=1
							CAH2_MOUSE	Carbonic anhydrase 2 OS=Mus musculus GN=Ca2 PE=1 SV=4
							CAH3_MOUSE	Carbonic anhydrase 3 OS=Mus musculus GN=Ca3 PE=1 SV=3
							CERU_MOUSE	Ceruloplasmin OS=Mus musculus GN=Cp PE=1 SV=2
							CISY_MOUSE	Citrate synthase, mitochondrial OS=Mus musculus GN=Cs PE=1 SV=1
							CLH1_MOUSE	Clathrin heavy chain 1 OS=Mus musculus GN=Cltc PE=1 SV=3
							CO3_MOUSE	Complement C3 OS=Mus musculus GN=C3 PE=1 SV=3
							ACOC_MOUSE	Cytoplasmic aconitate hydratase OS=Mus musculus GN=Aco1 PE=1 SV=3
							AL1L1_MOUSE	Cytosolic 10-formyltetrahydrofolate dehydrogenase OS=Mus musculus GN=Aldh1l1 PE=1 SV=1
							CNDP2_MOUSE	Cytosolic non-specific dipeptidase OS=Mus musculus GN=Cndp2 PE=1 SV=1
							SERA_MOUSE	D-3-phosphoglycerate dehydrogenase OS=Mus musculus GN=Phgdh PE=1 SV=3
							A0A0R4J1E2_MOUSE	Elongation factor 1-delta OS=Mus musculus GN=Eef1d PE=1 SV=1
							EF1G_MOUSE	Elongation factor 1-gamma OS=Mus musculus GN=Eef1g PE=1 SV=3
							EF2_MOUSE	Elongation factor 2 OS=Mus musculus GN=Eef2 PE=1 SV=2
							ENPL_MOUSE	Endoplasmin OS=Mus musculus GN=Hsp90b1 PE=1 SV=2
							EZRI_MOUSE	Ezrin OS=Mus musculus GN=Ezr PE=1 SV=3
							FABP4_MOUSE	Fatty acid-binding protein, adipocyte OS=Mus musculus GN=Fabp4 PE=1 SV=3
							ALDOC_MOUSE	Fructose-bisphosphate aldolase C OS=Mus musculus GN=Aldoc PE=1 SV=4
							A6ZI44_MOUSE	Fructose-bisphosphate aldolase OS=Mus musculus GN=Aldoa PE=1 SV=1
							FAAA_MOUSE	Fumarylacetoacetase OS=Mus musculus GN=Fah PE=1 SV=2
							G6PD1_MOUSE	Glucose-6-phosphate 1-dehydrogenase X OS=Mus musculus GN=G6pdx PE=1 SV=3
							GLNA_MOUSE	Glutamine synthetase OS=Mus musculus GN=Glul PE=1 SV=6
							A0A0A0MQF6_MOUSE	Glyceraldehyde-3-phosphate dehydrogenase OS=Mus musculus GN=Gapdh PE=1 SV=1
							E0CXN5_MOUSE	Glycerol-3-phosphate dehydrogenase [NAD(+)] OS=Mus musculus GN=Gpd1 PE=1 SV=1
							HS90A_MOUSE	Heat shock protein HSP 90-alpha OS=Mus musculus GN=Hsp90aa1 PE=1 SV=4
							HS90B_MOUSE	Heat shock protein HSP 90-beta OS=Mus musculus GN=Hsp90ab1 PE=1 SV=3
							HBA_MOUSE	Hemoglobin subunit alpha OS=Mus musculus GN=Hba PE=1 SV=2
							HBB1_MOUSE	Hemoglobin subunit beta-1 OS=Mus musculus GN=Hbb-b1 PE=1 SV=2
							HBB2_MOUSE	Hemoglobin subunit beta-2 OS=Mus musculus GN=Hbb-b2 PE=1 SV=2
							B2M1R6_MOUSE	Heterogeneous nuclear ribonucleoprotein K OS=Mus musculus GN=Hnrnpk PE=1 SV=1
							A0A0N4SV66_MOUSE	Histone H2A OS=Mus musculus GN=H2afj PE=1 SV=1
							GELS_MOUSE	Isoform 2 of Gelsolin OS=Mus musculus GN=Gsn
							GDIB_MOUSE	Isoform 2 of Rab GDP dissociation inhibitor beta OS=Mus musculus GN=Gdi2
							QSOX1_MOUSE	Isoform 2 of Sulfhydryl oxidase 1 OS=Mus musculus GN=Qsox1
							KRT35_MOUSE	Keratin, type I cuticular Ha5 OS=Mus musculus GN=Krt35 PE=1 SV=1
							K1C19_MOUSE	Keratin, type I cytoskeletal 19 OS=Mus musculus GN=Krt19 PE=1 SV=1
							LDHB_MOUSE	L-lactate dehydrogenase B chain OS=Mus musculus GN=Ldhb PE=1 SV=2
							A0A1B0GSR9_MOUSE	L-lactate dehydrogenase OS=Mus musculus GN=Ldha PE=1 SV=1
							TRFL_MOUSE	Lactotransferrin OS=Mus musculus GN=Ltf PE=1 SV=4
							ACSL1_MOUSE	Long-chain-fatty-acid--CoA ligase 1 OS=Mus musculus GN=Acsl1 PE=1 SV=2
							MDHC_MOUSE	Malate dehydrogenase, cytoplasmic OS=Mus musculus GN=Mdh1 PE=1 SV=3
							MDHM_MOUSE	Malate dehydrogenase, mitochondrial OS=Mus musculus GN=Mdh2 PE=1 SV=3
							ACADM_MOUSE	Medium-chain specific acyl-CoA dehydrogenase, mitochondrial OS=Mus musculus GN=Acadm PE=1 SV=1
							MAOX_MOUSE	NADP-dependent malic enzyme OS=Mus musculus GN=Me1 PE=1 SV=2
							PPIA_MOUSE	Peptidyl-prolyl cis-trans isomerase A OS=Mus musculus GN=Ppia PE=1 SV=2
							B1AXW5_MOUSE	Peroxiredoxin-1 (Fragment) OS=Mus musculus GN=Prdx1 PE=1 SV=8
							PGK1_MOUSE	Phosphoglycerate kinase 1 OS=Mus musculus GN=Pgk1 PE=1 SV=4
							PGAM1_MOUSE	Phosphoglycerate mutase 1 OS=Mus musculus GN=Pgam1 PE=1 SV=3
							PABP1_MOUSE	Polyadenylate-binding protein 1 OS=Mus musculus GN=Pabpc1 PE=1 SV=2
							PZP_MOUSE	Pregnancy zone protein OS=Mus musculus GN=Pzp PE=1 SV=3
							E0CXB1_MOUSE	Proteasome endopeptidase complex OS=Mus musculus GN=Psma6 PE=1 SV=1
							PDIA3_MOUSE	Protein disulfide-isomerase A3 OS=Mus musculus GN=Pdia3 PE=1 SV=2
							PDIA6_MOUSE	Protein disulfide-isomerase A6 OS=Mus musculus GN=Pdia6 PE=1 SV=3
							PDIA1_MOUSE	Protein disulfide-isomerase OS=Mus musculus GN=P4hb PE=1 SV=2
							DDX3L_MOUSE	Putative ATP-dependent RNA helicase Pl10 OS=Mus musculus GN=D1Pas1 PE=1 SV=1
							Q542V3_MOUSE	Putative uncharacterized protein OS=Mus musculus GN=Srsf4 PE=1 SV=1
							Q7M748_MOUSE	Putative uncharacterized protein OS=Mus musculus GN=Wap PE=2 SV=1
							ODPA_MOUSE	Pyruvate dehydrogenase E1 component subunit alpha, somatic form, mitochondrial OS=Mus musculus GN=Pdha1 PE=1 SV=1
							KPYM_MOUSE	Pyruvate kinase PKM OS=Mus musculus GN=Pkm PE=1 SV=4
							SBP1_MOUSE	Selenium-binding protein 1 OS=Mus musculus GN=Selenbp1 PE=1 SV=2
							SPA3K_MOUSE	Serine protease inhibitor A3K OS=Mus musculus GN=Serpina3k PE=1 SV=2
							SIAS_MOUSE	Sialic acid synthase OS=Mus musculus GN=Nans PE=1 SV=1
							SPEE_MOUSE	Spermidine synthase OS=Mus musculus GN=Srm PE=1 SV=1
							SND1_MOUSE	Staphylococcal nuclease domain-containing protein 1 OS=Mus musculus GN=Snd1 PE=1 SV=1
							GRP75_MOUSE	Stress-70 protein, mitochondrial OS=Mus musculus GN=Hspa9 PE=1 SV=3
							SDHA_MOUSE	Succinate dehydrogenase [ubiquinone] flavoprotein subunit, mitochondrial OS=Mus musculus GN=Sdha PE=1 SV=1
							SCOT1_MOUSE	Succinyl-CoA:3-ketoacid coenzyme A transferase 1, mitochondrial OS=Mus musculus GN=Oxct1 PE=1 SV=1
							A0A1B0GR11_MOUSE	Transaldolase OS=Mus musculus GN=Taldo1 PE=1 SV=1
							TERA_MOUSE	Transitional endoplasmic reticulum ATPase OS=Mus musculus GN=Vcp PE=1 SV=4
							TPIS_MOUSE	Triosephosphate isomerase OS=Mus musculus GN=Tpi1 PE=1 SV=4
							TBA1B_MOUSE	Tubulin alpha-1B chain OS=Mus musculus GN=Tuba1b PE=1 SV=2
							TBB4B_MOUSE	Tubulin beta-4B chain OS=Mus musculus GN=Tubb4b PE=1 SV=1
							UAP1L_MOUSE	UDP-N-acetylhexosamine pyrophosphorylase-like protein 1 OS=Mus musculus GN=Uap1l1 PE=1 SV=1
							UBA1_MOUSE	Ubiquitin-like modifier-activating enzyme 1 OS=Mus musculus GN=Uba1 PE=1 SV=1
							WDR1_MOUSE	WD repeat-containing protein 1 OS=Mus musculus GN=Wdr1 PE=1 SV=3
							XDH_MOUSE	Xanthine dehydrogenase/oxidase OS=Mus musculus GN=Xdh PE=1 SV=5
